# Supplementary material for: A new Desmodesmus sp. from the Tibetan Yamdrok Lake
Source: PLoS One. 2022 Oct 7;17(10):e0275799. doi: 10.1371/journal.pone.0275799 (PMC9544026; doi:10.1371/journal.pone.0275799)
Supplement: S1 Table — (XLSX) [file pone.0275799.s001.xlsx]

## Sheet: Sheet1
	Table S1. Genotyping results
	Description	Scientific Name	Max Score	Total Score	Query Cover	E value	Per. Ident	Accession
	Desmodesmus sp.ZFY_TSS20171115-0871-0818 18S ribosomal RNA gene, partial sequence	Desmodesmus sp. ZFY_TSS20171115-0871-0818	907	907	1	0	0.996	MH624152.1
	Desmodesmus abundans strain CCAP 258/213 small subunit ribosomal RNA gene, partial sequence	Desmodesmus abundans	907	907	1	0	0.996	MK541740.1
	Desmodesmus abundans isolate CCAP 211/23 small subunit ribosomal RNA gene, partial sequence	Desmodesmus abundans	907	907	1	0	0.996	MG022724.1
	Desmodesmus abundans strain LRB-CO801 18S ribosomal RNA gene, partial sequence	Desmodesmus abundans	907	907	1	0	0.996	KR904903.1
	Desmodesmus sp. GM4a genes for 18S rRNA, ITS1, 5.8S rRNA, ITS2, 28S rRNA, partial and complete sequence	Desmodesmus sp. GM4a	907	907	1	0	0.996	AB917128.1
	Desmodesmus sp. GB1a genes for 18S rRNA, ITS1, 5.8S rRNA, ITS2, 28S rRNA, partial and complete sequence	Desmodesmus sp. GB1a	907	907	1	0	0.996	AB917097.1
	Desmodesmus sp. ZM-3 small subunit ribosomal RNA gene, partial sequence	Desmodesmus sp.ZM-3	907	907	1	0	0.996	MZ570911.1
	Desmodesmus baconii 18S ribosomal RNA gene, partial sequence	Desmodesmus baconii	907	907	1	0	0.996	KC315290.1
	Desmodesmus abundans strain CCAP 258/211 small subunit ribosomal RNA gene, partial sequence; internal transcribed spacer 1, 5.8S ribosomal RNA gene, and internal transcribed spacer 2, complete sequence; and large subunit ribosomal RNA gene, partial sequence	Desmodesmus abundans	907	907	1	0	0.996	MW471025.1
	Desmodesmus sp. Jo_29 small subunit ribosomal RNA gene, partial sequence	Desmodesmus sp. Jo_29	907	907	1	0	0.996	MW136451.1
